# Supplementary material for: The Antibiotics Used in Livestock and Their Impact on Resistance in Enterococcus faecium and Enterococcus hirae on Farms in Gabon
Source: Antibiotics (Basel). 2022 Feb 10;11(2):224. doi: 10.3390/antibiotics11020224 (PMC8868485; doi:10.3390/antibiotics11020224)
Supplement: Supplementary file 1 [file antibiotics-11-00224-s001.zip]

Archive with 1 entries (1 files):
- antibiotics-1301790-supplementary.pdf
